# Supplementary material for: The Nurse-Physician Relationship During the COVID-19 Pandemic in Shanghai, China: Cross-sectional Study
Source: JMIR Form Res. 2023 Feb 6;7:e41729. doi: 10.2196/41729 (PMC9907571; doi:10.2196/41729)
Supplement: Multimedia Appendix 1 [file formative_v7i1e41729_app1.xlsx]

## Sheet: processed_data
	X1	Q1	Q3	Q4	Q5	Q6	Q8	Q9	Q10	Q11	Q12	Q13	Q14	Q15	Q16	Q17	Q18	Q19	Q20	Q21	Q22	Q23	Q24	Q25	Q26	Q27	Q28	Q29	share	autonomy	satisfy	Q_22	Q_13	Q_15	Q_24	Q_25	Q_21	caring	pauthority	confrontation	all	Q_29
1	1	0	1	0	1	2	2	7	7	7	7	7	7	7	7	7	7	7	7	1	3	7	3	4	4	4	4	4	42	14	0	5	1	1	5	4	7	19	14	16	105	4
2	2	0	0	0	2	2	2	7	7	7	7	4	6	1	7	7	7	7	7	6	7	7	7	4	6	7	7	3	41	14	0	1	4	7	1	4	2	15	5	8	83	5
3	3	0	0	1	1	1	2	7	4	4	4	6	2	6	5	6	4	6	6	4	2	5	3	4	5	4	3	4	29	11	0	6	2	2	5	4	4	14	12	13	79	4
4	4	0	1	1	2	2	1	7	7	7	7	7	7	7	7	7	7	7	7	2	4	7	1	4	7	4	6	1	42	14	0	4	1	1	7	4	6	18	14	20	108	7
5	5	0	0	1	0	1	2	7	7	7	7	4	7	4	6	6	6	6	6	6	2	6	5	4	6	6	5	5	39	12	0	6	4	4	3	4	2	20	8	8	87	3
6	6	0	0	1	0	1	2	7	7	7	7	1	7	1	7	7	7	7	7	4	1	7	4	4	7	4	1	4	42	14	0	7	7	7	4	4	4	21	2	12	91	4
7	7	0	0	0	1	2	1	7	7	7	6	2	6	3	7	6	6	7	7	3	6	7	1	6	6	6	2	2	39	13	1	2	6	5	7	2	5	16	5	18	91	6
8	8	0	0	0	1	2	2	7	7	7	4	4	7	4	7	7	7	6	6	5	6	6	5	6	6	6	6	5	37	14	1	2	4	4	3	2	3	16	8	9	84	3
9	9	0	0	0	0	1	0	7	5	7	6	6	1	5	7	7	5	7	7	5	1	7	2	5	6	5	3	7	33	14	1	7	2	3	6	3	3	19	11	10	87	1
10	10	0	0	0	2	2	1	7	7	7	6	4	1	5	7	7	4	6	7	4	2	6	5	4	6	5	5	5	31	14	0	6	4	3	3	4	4	20	9	10	84	3
11	11	0	0	1	1	2	2	7	7	7	7	4	4	1	7	7	7	7	7	3	7	7	4	1	4	7	5	4	39	14	0	1	4	7	4	7	5	15	5	13	86	4
12	12	0	0	0	2	2	1	7	7	6	6	4	6	4	6	6	7	7	6	2	2	5	3	5	5	5	4	2	39	12	1	6	4	4	5	3	6	19	8	17	95	6
13	13	0	0	0	2	1	2	3	6	5	6	2	3	5	6	6	6	7	7	1	7	6	2	6	7	6	4	2	32	12	1	1	6	3	6	2	7	12	7	19	82	6
14	14	0	0	1	2	2	0	7	7	7	7	7	6	3	7	7	7	7	7	4	7	4	4	2	4	5	4	4	41	14	0	1	1	5	4	6	4	15	10	12	92	4
15	15	0	0	1	2	1	2	7	7	7	7	1	7	4	7	7	7	7	7	4	7	7	4	4	5	7	1	5	42	14	0	1	7	4	4	4	4	15	5	11	87	3
16	16	1	1	0	0	2	0	6	6	6	6	5	6	4	5	7	7	6	4	3	5	4	4	6	6	6	4	2	35	12	1	3	3	4	4	2	5	15	9	15	86	6
17	17	0	0	1	0	2	2	6	7	7	7	3	6	2	7	7	7	5	6	5	6	3	4	5	5	6	3	2	37	14	1	2	5	6	4	3	3	16	5	13	85	6
18	18	1	1	2	1	1	2	5	6	5	5	4	6	5	6	7	5	5	5	5	5	6	7	5	4	5	5	5	31	13	1	3	4	3	1	3	3	14	9	7	74	3
19	19	0	0	0	0	2	2	6	6	6	6	3	5	2	6	7	7	5	6	6	6	6	6	3	6	6	3	2	35	13	0	2	5	6	2	5	2	14	5	10	77	6
20	20	0	0	1	2	1	2	7	7	7	7	5	3	5	7	7	4	7	7	5	7	7	5	1	5	5	1	4	35	14	0	1	3	3	3	7	3	15	10	10	84	4
21	21	0	0	1	0	2	2	7	7	7	7	5	7	4	7	7	7	7	7	4	6	7	3	3	4	5	5	4	42	14	0	2	3	4	5	5	4	16	9	13	94	4
22	22	0	0	1	2	1	2	7	7	7	7	1	5	4	7	7	7	7	7	5	7	7	5	5	5	5	4	5	40	14	1	1	7	4	3	3	3	15	5	9	83	3
23	23	0	0	1	2	2	2	7	7	7	7	7	7	3	7	7	7	7	7	5	7	7	6	5	6	6	6	3	42	14	1	1	1	5	2	3	3	15	10	10	91	5
24	24	0	0	0	2	2	0	7	5	7	7	3	5	1	7	7	6	6	7	4	6	7	4	5	5	3	1	1	38	14	1	2	5	7	4	3	4	14	4	15	85	7
25	25	0	0	0	2	1	0	7	6	6	2	1	7	1	7	7	7	7	6	4	6	7	2	2	4	4	1	3	36	14	0	2	7	7	6	6	4	14	2	15	81	5
26	26	1	1	2	2	1	2	4	7	7	7	3	4	4	7	7	5	5	6	4	2	6	5	1	4	2	1	5	31	14	0	6	5	4	3	7	4	20	7	10	82	3
27	27	0	1	2	0	1	2	7	4	6	6	2	5	3	7	7	5	4	7	2	4	6	6	5	7	5	7	1	34	14	1	4	6	5	2	3	6	14	5	15	82	7
28	28	0	0	1	2	2	0	7	7	7	7	1	7	1	7	7	7	7	6	5	1	7	7	5	3	2	1	7	41	14	1	7	7	7	1	3	3	21	2	5	83	1
29	29	0	0	1	0	2	2	7	7	7	7	5	7	5	7	7	5	7	6	4	5	7	3	1	4	5	1	5	39	14	0	3	3	3	5	7	4	17	10	12	92	3
30	30	0	1	0	0	2	2	6	6	6	6	5	2	5	6	7	7	4	5	2	5	6	3	6	6	6	6	1	30	13	1	3	3	3	5	2	6	15	10	18	86	7
31	31	1	1	1	0	4	2	7	7	7	7	6	2	6	5	6	7	2	5	3	5	5	3	6	6	6	5	1	30	11	1	3	2	2	5	2	5	17	12	17	87	7
32	32	1	1	2	0	4	2	3	6	6	7	6	3	6	6	7	7	2	4	5	6	6	3	6	6	6	5	1	26	13	1	2	2	2	5	2	3	14	12	15	80	7
33	33	1	1	1	0	2	2	6	6	5	7	6	6	5	5	7	5	7	6	2	2	5	5	5	4	4	3	5	37	12	1	6	2	3	3	3	6	17	11	12	89	3
34	34	0	1	1	1	0	2	7	5	7	7	1	3	1	7	7	5	2	7	2	1	2	7	3	4	4	1	1	31	14	0	7	7	7	1	5	6	19	2	14	80	7
35	35	0	0	1	1	2	2	7	7	7	7	7	4	5	7	7	7	7	7	7	1	7	2	5	7	7	7	1	39	14	1	7	1	3	6	3	1	21	12	14	100	7
36	36	0	1	1	0	3	2	6	6	4	4	6	4	5	5	4	5	5	4	4	4	7	2	5	5	5	5	4	28	9	1	4	2	3	6	3	4	14	11	14	76	4
37	37	0	1	1	0	0	0	7	7	7	7	2	7	6	7	7	7	6	7	1	1	7	1	7	7	7	7	1	41	14	1	7	6	2	7	1	7	21	8	21	105	7
38	38	0	0	1	2	2	2	7	6	7	6	5	5	4	7	6	7	7	7	2	2	5	2	5	6	7	4	1	39	13	1	6	3	4	6	3	6	19	9	19	99	7
39	39	0	0	0	0	0	0	7	5	4	4	4	7	4	7	7	7	4	4	4	4	4	4	4	4	4	4	4	33	14	0	4	4	4	4	4	4	13	8	12	80	4
40	40	0	0	0	0	2	0	4	4	4	4	3	4	3	4	5	4	5	4	3	4	4	2	4	5	5	5	3	25	9	0	4	5	5	6	4	5	12	6	16	68	5
41	41	0	0	1	2	1	1	7	6	6	5	4	4	3	7	7	7	7	7	4	3	7	2	4	5	4	3	5	37	14	0	5	4	5	6	4	4	17	7	13	88	3
42	42	0	1	1	2	0	2	7	7	5	6	1	1	4	4	4	4	6	6	2	2	6	7	2	5	1	1	1	30	8	0	6	7	4	1	6	6	18	5	14	75	7
43	43	1	1	2	1	4	2	7	7	6	7	6	6	5	7	7	7	7	7	7	4	6	6	7	7	3	3	5	41	14	1	4	2	3	2	1	1	17	11	6	89	3
44	44	0	0	1	2	2	1	7	7	7	7	5	6	2	7	7	7	7	7	3	6	7	2	4	7	7	3	1	41	14	0	2	3	6	6	4	5	16	7	18	96	7
45	45	0	1	3	0	4	2	6	5	5	3	3	7	6	3	6	6	7	5	2	2	5	1	3	4	4	3	1	34	9	0	6	5	2	7	5	6	16	9	20	88	7
46	46	1	1	1	1	0	2	5	5	5	5	3	5	3	6	6	6	4	7	3	5	7	6	5	7	7	7	4	32	12	1	3	5	5	2	3	5	13	6	11	74	4
47	47	0	0	0	1	2	2	3	7	6	7	6	7	2	7	7	7	7	7	2	1	7	1	3	4	5	1	3	38	14	0	7	2	6	7	5	6	20	8	18	98	5
48	48	0	1	1	0	2	1	7	7	7	7	4	6	1	7	7	7	7	7	3	3	7	2	7	7	5	7	1	41	14	1	5	4	7	6	1	5	19	5	18	97	7
49	49	0	0	1	2	2	1	7	7	7	5	4	4	5	7	7	7	7	7	4	7	7	5	4	4	7	7	1	37	14	0	1	4	3	3	4	4	15	9	14	89	7
50	50	1	1	1	0	2	2	7	7	7	7	7	7	7	7	7	7	4	4	4	4	4	4	7	7	7	7	7	36	14	1	4	1	1	4	1	4	18	14	9	91	1
51	51	0	1	1	0	2	0	7	7	6	6	4	7	4	2	5	5	6	4	5	2	7	5	2	6	5	5	5	35	7	0	6	4	4	3	6	3	19	8	9	78	3
52	52	0	1	2	0	2	2	5	6	4	5	4	5	5	6	7	6	6	6	4	3	6	7	5	4	5	5	4	33	13	1	5	4	3	1	3	4	15	9	9	79	4
53	53	0	0	1	2	2	2	5	5	5	5	5	5	5	5	5	5	6	6	4	3	7	3	4	4	4	5	5	32	10	0	5	3	3	5	4	4	15	10	12	79	3
54	54	0	1	1	2	2	0	1	7	7	7	1	7	1	7	7	7	5	7	3	1	7	5	5	7	7	7	1	34	14	1	7	7	7	3	3	5	21	2	15	86	7
55	55	1	1	1	0	3	0	7	7	7	6	1	6	6	6	6	5	4	4	4	5	6	5	4	4	5	7	1	32	12	0	3	7	2	3	4	4	17	7	14	82	7
56	56	0	1	1	0	2	2	7	7	7	7	3	7	7	6	7	7	7	7	1	2	7	3	7	7	7	5	3	42	13	1	6	5	1	5	1	7	20	10	17	102	5
57	57	0	1	1	2	2	0	5	5	6	6	3	6	1	6	6	6	7	6	5	5	5	6	4	6	3	3	3	36	12	0	3	5	7	2	4	3	14	4	10	76	5
58	58	0	1	1	2	1	0	6	5	5	5	3	3	4	6	5	4	6	5	4	3	5	5	4	4	6	6	1	29	11	0	5	5	4	3	4	4	15	7	14	76	7
59	59	0	1	1	2	3	0	7	6	6	7	6	6	5	7	7	5	7	7	5	5	6	4	6	6	6	6	2	39	14	1	3	2	3	4	2	3	15	11	13	92	6
60	60	1	1	1	0	2	0	7	5	5	7	5	4	4	7	7	5	6	6	5	4	6	5	5	6	7	6	3	35	14	1	4	3	4	3	3	3	14	9	11	83	5
61	61	1	1	2	0	1	2	7	7	7	7	7	7	7	7	7	7	7	7	7	7	7	7	7	7	7	7	7	42	14	1	1	1	1	1	1	1	15	14	3	88	1
62	62	0	1	2	0	4	2	7	7	7	7	7	7	3	7	7	7	7	7	2	1	7	4	7	7	7	4	1	42	14	1	7	1	5	4	1	6	21	10	17	104	7
63	63	1	0	3	0	3	2	7	7	7	7	3	6	5	6	6	6	7	7	2	6	5	1	3	5	5	1	1	40	12	0	2	5	3	7	5	6	16	8	20	96	7
64	64	0	1	1	0	2	2	7	6	7	7	6	6	5	7	7	7	7	7	6	2	7	1	7	7	5	2	2	41	14	1	6	2	3	7	1	2	19	11	15	100	6
65	65	1	1	1	0	1	2	7	7	7	7	7	7	7	7	7	7	7	7	1	1	7	1	7	7	7	7	1	42	14	1	7	1	1	7	1	7	21	14	21	112	7
66	66	1	1	2	0	1	2	7	5	7	7	1	6	3	7	7	7	2	2	5	4	3	5	4	4	7	3	1	31	14	0	4	7	5	3	4	3	16	4	13	78	7
67	67	0	0	0	2	2	2	6	2	5	6	2	2	4	7	5	6	7	7	3	6	6	2	5	6	6	2	2	34	12	1	2	6	4	6	3	5	9	6	17	78	6
68	68	1	1	1	0	2	2	7	5	7	7	5	6	4	6	7	6	7	7	5	5	6	5	4	5	5	4	5	40	13	0	3	3	4	3	4	3	15	9	9	86	3
69	69	0	0	0	0	1	2	1	7	7	7	1	7	1	7	7	7	7	7	4	7	7	4	4	7	7	5	3	36	14	0	1	7	7	4	4	4	15	2	13	80	5
70	70	0	0	0	0	2	1	1	7	7	7	1	7	7	7	7	7	7	7	6	7	7	2	3	7	5	2	3	36	14	0	1	7	1	6	5	2	15	8	13	86	5
71	71	0	0	0	0	0	0	7	7	7	7	4	7	5	7	7	7	4	7	4	3	5	4	4	4	4	4	7	39	14	0	5	4	3	4	4	4	19	9	9	90	1
72	72	0	0	0	2	0	2	7	4	7	7	1	4	1	3	7	6	4	6	5	4	5	6	2	4	2	7	7	34	10	0	4	7	7	2	6	3	15	2	6	67	1
73	73	0	0	0	2	0	0	7	7	7	4	4	7	5	7	7	7	7	7	4	4	6	4	4	7	7	7	4	39	14	0	4	4	3	4	4	4	18	9	12	92	4
74	74	0	0	0	1	0	0	7	5	5	6	3	5	3	6	6	4	5	5	3	3	5	5	3	6	6	3	5	32	12	0	5	5	5	3	5	5	15	6	11	76	3
75	75	0	0	0	2	0	2	4	5	5	5	5	4	3	5	5	5	4	5	1	4	4	1	4	7	7	7	4	27	10	0	4	3	5	7	4	7	14	8	18	77	4
76	76	0	0	0	1	0	2	7	6	7	7	1	7	1	7	7	7	3	7	1	3	6	4	5	7	6	5	4	38	14	1	5	7	7	4	3	7	18	2	15	87	4
77	77	0	0	0	1	0	2	7	7	7	7	4	6	6	7	7	7	7	7	1	1	7	1	7	7	7	1	1	41	14	1	7	4	2	7	1	7	21	10	21	107	7
78	78	0	0	0	0	1	2	6	7	7	7	7	7	7	7	7	7	7	7	2	7	6	4	5	6	6	4	5	41	14	1	1	1	1	4	3	6	15	14	13	97	3
79	79	0	0	0	2	0	0	3	3	3	4	3	2	3	7	6	4	7	7	2	2	6	2	6	4	5	4	4	27	13	1	6	5	5	6	2	6	12	6	16	74	4
80	80	0	0	0	0	1	2	7	7	7	7	1	3	2	7	7	5	7	7	4	7	7	5	6	7	5	1	2	36	14	1	1	7	6	3	2	4	15	3	13	81	6
81	81	0	0	0	0	1	2	6	6	6	6	5	5	4	5	5	6	4	5	4	4	5	5	4	4	5	3	4	32	10	0	4	3	4	3	4	4	16	9	11	78	4
82	82	1	0	0	1	4	2	7	5	7	7	4	7	2	7	7	7	7	7	1	6	7	4	1	4	2	1	5	42	14	0	2	4	6	4	7	7	14	6	14	90	3
83	83	1	1	1	2	2	2	7	7	7	7	1	7	1	7	7	7	7	7	2	1	7	2	5	7	7	7	1	42	14	1	7	7	7	6	3	6	21	2	19	98	7
84	84	0	0	1	0	2	2	7	6	6	7	4	6	2	6	7	6	6	7	4	6	6	4	6	6	6	2	3	39	13	1	2	4	6	4	2	4	14	6	13	85	5
85	85	0	0	1	0	1	2	5	7	7	7	5	7	4	7	6	7	7	7	7	7	7	4	5	7	7	7	5	40	13	1	1	3	4	4	3	1	15	9	8	85	3
86	86	0	0	0	2	1	1	7	7	7	7	5	5	3	7	7	7	7	7	4	5	4	2	6	6	5	4	5	40	14	1	3	3	5	6	2	4	17	8	13	92	3
87	87	0	0	1	2	3	1	7	7	7	7	3	7	5	7	7	7	7	7	2	2	3	3	4	5	5	4	3	42	14	0	6	5	3	5	4	6	20	8	16	100	5
88	88	0	1	1	2	2	2	7	7	7	7	5	3	5	7	7	6	5	5	3	5	6	4	6	6	5	1	1	33	14	1	3	3	3	4	2	5	17	10	16	90	7
89	89	1	1	1	0	0	2	7	7	7	7	7	7	6	7	6	7	5	7	1	1	7	3	7	7	7	7	1	40	13	1	7	1	2	5	1	7	21	13	19	106	7
90	90	0	1	0	0	0	2	7	7	7	7	5	5	7	7	7	7	6	7	4	5	7	1	7	7	4	4	5	39	14	1	3	3	1	7	1	4	17	12	14	96	3
91	91	1	1	0	0	0	2	7	7	7	7	7	7	7	7	7	7	7	7	7	7	7	7	7	7	7	7	7	42	14	1	1	1	1	1	1	1	15	14	3	88	1
92	92	0	0	1	1	1	2	7	7	7	7	4	5	4	7	6	6	7	7	4	6	6	6	5	6	4	5	6	39	13	1	2	4	4	2	3	4	16	8	8	84	2
93	93	1	1	1	2	2	2	7	6	7	6	5	6	4	7	6	7	5	7	3	4	6	4	5	3	4	5	3	38	13	1	4	3	4	4	3	5	17	9	14	91	5
94	94	0	0	0	1	1	1	7	6	2	5	3	2	7	7	7	7	7	5	2	1	5	2	5	4	4	1	4	33	14	1	7	5	1	6	3	6	15	10	16	88	4
95	95	0	0	1	0	2	2	7	7	7	7	1	3	3	3	6	6	5	6	5	5	5	5	2	4	5	2	2	34	9	0	3	7	5	3	6	3	17	4	12	76	6
96	96	0	0	1	1	2	1	1	7	6	7	1	4	4	7	5	4	7	7	4	7	7	2	5	7	7	4	2	30	12	1	1	7	4	6	3	4	14	5	16	77	6
97	97	1	1	1	0	1	0	7	7	7	7	7	7	7	7	7	7	7	7	3	3	7	7	7	7	7	7	7	42	14	1	5	1	1	1	1	5	19	14	7	96	1
98	98	0	0	1	0	2	2	7	7	7	7	1	7	1	7	7	7	7	7	4	7	7	4	7	7	4	1	1	42	14	1	1	7	7	4	1	4	15	2	15	88	7
99	99	0	0	0	0	2	1	7	5	5	5	3	4	3	5	5	6	6	6	3	6	6	1	3	6	5	3	5	34	10	0	2	5	5	7	5	5	12	6	15	77	3
100	100	1	1	1	1	2	2	7	7	7	7	1	6	6	7	7	7	6	7	3	2	5	2	7	7	7	7	1	40	14	1	6	7	2	6	1	5	20	7	18	99	7
101	101	0	0	0	0	1	2	7	7	7	7	4	4	7	7	7	7	7	7	3	1	7	1	4	4	3	1	6	39	14	0	7	4	1	7	4	5	21	11	14	99	2
102	102	0	0	0	0	2	2	7	7	7	7	4	1	4	7	7	7	7	7	5	1	7	5	5	7	7	7	5	36	14	1	7	4	4	3	3	3	21	8	9	88	3
103	103	0	0	1	2	1	2	7	7	7	7	7	7	7	7	7	7	7	7	7	7	7	2	1	4	5	1	4	42	14	0	1	1	1	6	7	1	15	14	11	96	4
104	104	1	1	2	1	3	2	7	7	7	7	1	7	1	7	7	7	7	7	5	1	7	6	3	7	7	3	1	42	14	0	7	7	7	2	5	3	21	2	12	91	7
105	105	0	1	1	0	2	1	7	7	7	7	7	7	7	7	7	7	7	7	1	1	7	1	7	7	7	7	1	42	14	1	7	1	1	7	1	7	21	14	21	112	7
106	106	0	1	1	2	3	2	7	3	7	7	3	7	3	7	7	7	7	7	2	1	7	2	1	5	5	2	1	42	14	0	7	5	5	6	7	6	17	6	19	98	7
107	107	0	0	1	1	2	2	7	4	7	7	4	5	4	7	7	6	7	7	4	6	7	4	4	6	5	3	5	39	14	0	2	4	4	4	4	4	13	8	11	85	3
108	108	0	0	0	1	2	2	1	5	2	5	5	3	3	4	5	4	3	5	3	2	3	2	3	5	5	3	4	21	9	0	6	3	5	6	5	5	13	8	15	66	4
109	109	0	0	1	2	2	2	7	7	7	7	6	6	1	7	7	7	6	7	5	2	7	1	6	7	7	6	1	40	14	1	6	2	7	7	2	3	20	7	17	98	7
110	110	0	0	1	1	1	1	7	7	7	7	1	4	3	6	7	4	5	5	5	5	6	4	1	4	4	1	4	32	13	0	3	7	5	4	7	3	17	4	11	77	4
111	111	0	1	1	0	2	2	7	7	6	6	3	5	5	5	5	6	6	6	5	4	6	3	6	7	7	5	6	36	10	1	4	5	3	5	2	3	17	8	10	81	2
112	112	0	0	0	0	2	1	6	6	6	6	3	5	2	5	6	5	7	6	4	6	6	4	4	4	5	5	3	35	11	0	2	5	6	4	4	4	14	5	13	78	5
113	113	0	0	0	0	2	0	3	4	6	4	4	4	4	4	7	7	7	7	4	7	1	3	3	4	2	1	4	32	11	0	1	4	4	5	5	4	11	8	13	75	4
114	114	0	0	1	2	1	2	7	7	7	7	1	1	4	7	7	7	5	3	3	2	4	4	2	5	5	2	7	30	14	0	6	7	4	4	6	5	20	5	10	79	1
115	115	0	1	1	0	2	0	7	6	6	6	6	6	3	6	6	6	7	6	2	2	6	4	5	6	6	6	3	38	12	1	6	2	5	4	3	6	18	9	15	92	5
116	116	0	0	1	1	2	2	7	6	7	5	5	3	5	7	7	7	7	6	4	1	7	5	5	7	5	7	5	35	14	1	7	3	3	3	3	4	20	10	10	89	3
117	117	0	0	0	2	2	2	7	6	7	7	1	7	5	7	7	7	7	6	5	5	6	5	2	5	5	2	7	41	14	0	3	7	3	3	6	3	16	6	7	84	1
118	118	0	0	1	2	2	2	7	6	7	7	5	6	5	7	7	7	7	7	4	6	7	3	5	6	6	5	4	41	14	1	2	3	3	5	3	4	15	10	13	93	4
119	119	0	0	1	0	1	2	7	5	5	5	5	4	2	6	6	5	5	5	4	4	4	6	3	4	4	1	3	31	12	0	4	3	6	2	5	4	14	7	11	75	5
120	120	0	1	1	0	2	1	7	6	7	7	3	7	4	7	7	7	7	7	2	2	7	4	4	7	5	5	4	42	14	0	6	5	4	4	4	6	19	7	14	96	4
121	121	1	1	2	0	2	0	7	4	5	4	2	7	1	7	7	7	6	7	4	3	5	6	5	5	4	4	4	38	14	1	5	6	7	2	3	4	14	3	10	79	4
122	122	0	0	1	0	2	2	7	6	6	6	3	4	1	7	7	7	6	6	3	6	5	5	5	6	5	4	2	36	14	1	2	5	7	3	3	5	14	4	14	82	6
123	123	0	1	1	2	3	1	6	5	6	6	5	4	5	6	6	6	7	6	5	3	5	6	6	6	6	6	2	35	12	1	5	3	3	2	2	3	16	10	11	84	6
124	124	0	0	1	0	2	2	7	7	7	7	2	2	1	7	7	7	7	7	4	4	7	1	6	7	6	4	1	37	14	1	4	6	7	7	2	4	18	3	18	90	7
125	125	0	0	1	2	2	1	7	7	7	7	7	7	7	7	7	7	7	7	4	7	7	1	1	1	7	1	7	42	14	0	1	1	1	7	7	4	15	14	12	97	1
126	126	0	1	2	0	1	2	6	6	5	4	4	5	3	5	5	5	6	4	5	3	3	3	3	5	6	5	2	30	10	0	5	4	5	5	5	3	16	7	14	77	6
127	127	1	1	2	1	1	2	7	5	7	7	5	7	3	7	7	5	4	7	5	5	6	6	5	5	4	3	5	37	14	1	3	3	5	2	3	3	15	8	8	82	3
128	128	0	0	0	0	1	1	7	6	6	6	4	5	3	5	7	5	5	6	5	2	5	2	5	5	4	2	5	34	12	1	6	4	5	6	3	3	18	7	12	83	3
129	129	0	0	1	2	2	2	7	7	7	2	1	4	2	4	7	7	7	7	6	7	7	1	5	7	7	5	1	34	11	1	1	7	6	7	3	2	15	3	16	79	7
130	130	0	0	1	2	2	2	5	7	5	6	1	7	2	7	7	7	7	6	4	2	5	1	5	7	6	5	1	38	14	1	6	7	6	7	3	4	18	3	18	91	7
131	131	0	0	1	2	3	2	7	7	7	4	1	7	4	7	7	7	5	7	4	4	6	5	4	4	4	3	5	37	14	0	4	7	4	3	4	4	18	5	10	84	3
132	132	0	0	1	0	2	1	7	7	7	7	1	7	1	7	7	7	7	7	7	7	7	4	4	6	7	5	5	42	14	0	1	7	7	4	4	1	15	2	8	81	3
133	133	0	0	0	2	1	1	7	7	7	7	1	7	4	7	7	7	7	7	4	1	5	1	4	5	5	7	7	42	14	0	7	7	4	7	4	4	21	5	12	94	1
134	134	0	0	1	2	1	2	7	7	7	7	3	4	4	7	7	7	5	7	4	7	6	5	5	6	5	3	2	37	14	1	1	5	4	3	3	4	15	7	13	86	6
135	135	0	0	1	2	1	0	6	6	4	6	2	3	2	6	6	5	4	6	4	6	5	5	4	4	6	3	4	30	12	0	2	6	6	3	4	4	12	4	11	69	4
136	136	0	1	1	2	2	1	4	6	6	7	6	4	6	6	5	5	7	4	1	3	6	4	4	4	4	5	2	31	11	0	5	2	2	4	4	7	17	12	17	88	6
137	137	0	0	1	2	2	2	7	7	7	6	3	7	5	6	6	6	7	7	5	6	6	5	5	6	4	3	5	40	12	1	2	5	3	3	3	3	16	8	9	85	3
138	138	0	0	1	2	2	2	7	7	7	7	4	7	1	7	7	7	7	7	4	7	7	4	4	4	7	3	1	42	14	0	1	4	7	4	4	4	15	5	15	91	7
139	139	0	0	0	0	2	1	7	7	7	7	1	7	1	7	7	7	7	7	7	7	1	3	3	7	7	1	3	42	14	0	1	7	7	5	5	1	15	2	11	84	5
140	140	0	0	1	0	2	2	7	7	7	7	7	7	7	7	7	7	7	7	7	1	7	4	7	7	7	7	1	42	14	1	7	1	1	4	1	1	21	14	12	103	7
141	141	1	1	1	0	2	2	6	6	6	6	6	6	6	6	6	6	4	5	2	3	5	4	4	5	6	6	6	33	12	0	5	2	2	4	4	6	17	12	12	86	2
142	142	0	0	1	0	1	2	5	7	7	7	6	6	5	7	7	7	7	7	3	1	5	2	6	7	7	7	1	39	14	1	7	2	3	6	2	5	21	11	18	103	7
143	143	0	0	1	2	2	2	7	7	7	7	4	3	2	5	7	7	6	7	2	6	7	3	5	6	4	4	2	37	12	1	2	4	6	5	3	6	16	6	17	88	6
144	144	0	0	0	0	2	0	4	7	7	7	4	3	1	7	7	4	7	7	5	1	7	7	7	7	7	7	1	32	14	1	7	4	7	1	1	3	21	5	11	83	7
145	145	1	1	1	2	2	0	7	5	6	4	5	4	6	6	6	6	6	5	5	4	6	3	5	4	5	5	4	32	12	1	4	3	2	5	3	3	15	11	12	82	4
146	146	0	0	0	1	2	2	7	7	7	7	2	2	1	7	7	7	7	7	1	1	7	1	4	4	7	7	4	37	14	0	7	6	7	7	4	7	21	3	18	93	4
147	147	0	0	1	0	1	2	7	7	7	7	7	7	7	7	7	7	7	7	3	2	7	2	6	7	7	7	3	42	14	1	6	1	1	6	2	5	20	14	16	106	5
148	148	0	1	1	2	2	0	7	4	5	5	4	7	4	5	7	6	7	5	4	4	6	4	4	7	5	4	4	37	12	0	4	4	4	4	4	4	13	8	12	82	4
149	149	0	0	0	2	2	2	7	7	4	7	5	1	7	7	5	7	7	7	2	7	7	1	5	7	7	7	2	36	12	1	1	3	1	7	3	6	12	12	19	91	6
150	150	0	0	0	2	2	1	7	7	7	7	4	4	3	7	7	6	7	7	1	1	7	1	7	7	7	7	1	38	14	1	7	4	5	7	1	7	21	7	21	101	7
151	151	0	0	1	0	1	2	1	1	1	1	7	1	7	1	1	1	7	7	4	1	1	7	1	4	1	1	4	18	2	0	7	1	1	1	7	4	9	14	9	52	4
152	152	0	0	1	0	1	2	7	5	6	5	5	5	5	6	5	5	7	6	2	2	6	2	5	5	4	4	2	35	11	1	6	3	3	6	3	6	17	10	18	91	6
153	153	0	0	0	2	1	0	6	7	6	6	4	5	4	7	7	5	7	4	2	2	6	1	7	7	7	4	1	33	14	1	6	4	4	7	1	6	19	8	20	94	7
154	154	0	0	1	2	2	2	7	7	7	6	4	2	4	7	7	5	7	7	5	7	6	1	4	7	4	1	7	34	14	0	1	4	4	7	4	3	15	8	11	82	1
155	155	0	0	1	2	2	2	7	6	6	7	2	5	4	7	7	7	6	5	4	2	7	1	5	5	4	2	4	37	14	1	6	6	4	7	3	4	18	6	15	90	4
156	156	0	0	0	0	1	0	7	7	7	7	7	7	7	7	7	7	7	7	1	1	7	1	7	7	4	5	1	42	14	1	7	1	1	7	1	7	21	14	21	112	7
157	157	0	0	1	1	2	2	7	7	5	6	4	5	4	6	7	7	7	7	1	7	7	1	7	7	7	5	1	39	13	1	1	4	4	7	1	7	13	8	21	94	7
158	158	0	1	1	0	1	2	7	7	7	7	5	7	6	7	7	7	7	7	1	1	7	2	7	7	7	6	2	42	14	1	7	3	2	6	1	7	21	11	19	107	6
159	159	0	0	1	0	1	2	5	5	5	5	5	5	5	5	5	5	5	5	4	2	5	3	6	6	6	6	5	30	10	1	6	3	3	5	2	4	16	10	12	78	3
160	160	0	0	1	2	2	2	7	7	6	6	4	5	4	5	7	6	7	7	5	7	7	5	4	5	5	4	3	38	12	0	1	4	4	3	4	3	14	8	11	83	5
161	161	0	0	1	1	2	2	7	7	7	7	3	5	1	7	7	7	7	7	5	7	7	4	4	5	3	1	7	40	14	0	1	5	7	4	4	3	15	4	8	81	1
162	162	0	0	1	0	1	1	6	6	6	6	6	5	2	4	5	5	5	5	4	5	4	4	3	5	4	3	4	32	9	0	3	2	6	4	5	4	15	8	12	76	4
163	163	0	1	1	0	1	0	6	7	7	7	3	7	3	7	7	7	7	6	5	5	6	6	6	7	7	7	5	40	14	1	3	5	5	2	2	3	17	6	8	85	3
164	164	0	1	1	0	3	1	7	7	7	7	1	4	5	7	7	7	7	7	4	3	7	1	4	5	5	7	1	39	14	0	5	7	3	7	4	4	19	6	18	96	7
165	165	0	0	1	1	2	2	7	7	7	7	7	7	1	7	3	7	7	7	7	7	7	3	7	7	5	5	3	42	10	1	1	1	7	5	1	1	15	8	11	86	5
166	166	0	1	1	1	2	2	7	7	7	7	4	5	5	7	7	7	7	7	2	4	7	5	7	4	5	4	1	40	14	1	4	4	3	3	1	6	18	9	16	97	7
167	167	0	0	1	0	2	1	4	6	1	4	6	1	5	7	7	4	4	7	2	2	6	4	6	7	7	6	2	24	14	1	6	2	3	4	2	6	13	11	16	78	6
168	168	0	0	1	0	2	2	7	7	7	7	4	3	2	7	7	7	7	7	2	7	7	4	5	7	6	6	3	38	14	1	1	4	6	4	3	6	15	6	15	88	5
169	169	1	1	1	0	2	2	6	6	6	5	3	6	3	7	4	6	5	6	4	3	7	1	5	6	6	2	1	34	11	1	5	5	5	7	3	4	17	6	18	86	7
170	170	0	0	1	1	2	2	7	7	7	7	1	7	1	7	7	7	7	7	4	7	7	6	2	2	2	1	4	42	14	0	1	7	7	2	6	4	15	2	10	83	4
171	171	0	0	1	2	2	2	7	7	7	7	7	7	7	7	7	7	7	7	4	7	7	5	5	7	7	7	1	42	14	1	1	1	1	3	3	4	15	14	14	99	7
172	172	0	0	0	2	1	1	5	5	5	5	5	4	5	7	6	6	7	6	2	2	7	2	4	4	4	2	7	33	13	0	6	3	3	6	4	6	16	10	13	85	1
173	173	0	1	2	0	2	1	7	7	7	7	5	6	4	7	7	7	7	7	5	3	6	2	4	7	7	6	1	41	14	0	5	3	4	6	4	3	19	9	16	99	7
174	174	0	0	0	2	2	2	1	7	7	7	1	4	2	7	7	4	7	7	4	7	7	4	4	7	3	1	2	30	14	0	1	7	6	4	4	4	15	3	14	76	6
175	175	0	0	1	2	2	1	7	7	7	7	7	7	1	7	7	7	7	7	2	1	6	1	7	7	7	6	1	42	14	1	7	1	7	7	1	6	21	8	20	105	7
176	176	1	0	1	0	1	2	7	7	7	7	7	7	7	7	7	7	7	7	1	1	7	1	7	7	7	7	7	42	14	1	7	1	1	7	1	7	21	14	15	106	1
177	177	0	0	1	1	1	2	6	7	6	7	4	7	6	6	7	7	7	7	4	7	7	4	7	5	7	7	7	41	13	1	1	4	2	4	1	4	14	10	9	87	1
178	178	0	0	1	2	2	1	7	7	7	6	2	6	3	6	6	6	6	6	5	6	6	6	5	6	5	3	5	37	12	1	2	6	5	2	3	3	16	5	8	78	3
179	179	0	0	0	1	1	2	3	7	7	6	1	1	2	7	7	7	7	2	7	1	4	1	1	5	4	1	7	26	14	0	7	7	6	7	7	1	21	3	9	73	1
180	180	1	1	1	2	2	0	4	4	5	4	5	4	3	3	3	5	3	3	1	7	3	4	5	5	4	4	4	23	6	1	1	3	5	4	3	7	10	8	15	62	4
181	181	0	0	1	2	1	0	7	7	7	7	4	5	2	7	6	7	6	6	1	2	7	1	4	7	4	2	2	38	13	0	6	4	6	7	4	7	20	6	20	97	6
182	182	0	0	1	2	1	0	7	7	7	6	6	5	5	7	7	7	5	6	4	5	5	1	4	4	4	4	7	36	14	0	3	2	3	7	4	4	17	11	12	90	1
183	183	0	0	1	1	3	2	7	7	7	7	5	7	4	7	7	7	7	7	1	1	7	1	4	5	2	3	1	42	14	0	7	3	4	7	4	7	21	9	21	107	7
184	184	0	0	1	2	2	1	7	6	7	7	3	4	7	7	7	7	7	7	2	1	7	1	4	7	3	1	1	39	14	0	7	5	1	7	4	6	20	10	20	103	7
185	185	0	0	0	2	2	2	7	7	7	7	5	4	7	7	7	7	7	7	2	1	7	2	4	6	7	4	1	39	14	0	7	3	1	6	4	6	21	12	19	105	7
186	186	0	1	1	0	3	1	5	7	5	5	6	7	5	7	7	7	5	5	1	1	5	1	5	7	4	4	5	34	14	1	7	2	3	7	3	7	19	11	17	95	3
187	187	1	1	1	0	0	2	7	7	7	7	7	7	7	7	7	7	7	7	1	1	7	3	7	7	7	7	3	42	14	1	7	1	1	5	1	7	21	14	17	108	5
188	188	0	1	1	0	2	1	7	7	7	7	6	7	6	7	7	7	7	7	4	3	7	1	5	6	4	3	1	42	14	1	5	2	2	7	3	4	19	12	18	105	7
189	189	0	1	2	0	4	1	7	5	6	7	6	5	2	7	7	7	6	5	1	1	5	1	6	7	5	5	1	37	14	1	7	2	6	7	2	7	18	8	21	98	7
190	190	0	1	1	0	2	2	7	5	4	5	4	5	6	5	5	5	6	4	1	1	4	3	5	4	4	3	4	32	10	1	7	4	2	5	3	7	16	10	16	84	4
191	191	0	1	2	0	1	2	7	7	7	7	5	7	1	7	7	7	7	7	4	5	7	5	6	7	7	6	1	42	14	1	3	3	7	3	2	4	17	6	14	93	7
192	192	1	1	1	0	1	2	7	7	7	7	4	2	6	7	7	7	7	7	1	1	7	1	7	7	7	7	1	37	14	1	7	4	2	7	1	7	21	10	21	103	7
193	193	1	1	1	0	2	2	7	7	7	7	7	7	7	7	7	7	7	7	7	7	7	7	7	7	7	7	7	42	14	1	1	1	1	1	1	1	15	14	3	88	1
194	194	0	1	1	2	1	0	7	5	5	7	4	6	2	7	7	7	5	4	1	4	6	1	6	7	7	6	2	36	14	1	4	4	6	7	2	7	14	6	20	90	6
195	195	0	0	0	2	1	0	7	7	7	7	4	7	4	7	7	7	7	7	2	1	7	1	7	7	3	1	2	42	14	1	7	4	4	7	1	6	21	8	19	104	6
196	196	0	1	1	0	2	2	7	6	6	6	4	3	6	6	7	7	7	7	4	6	6	4	6	7	4	6	2	37	13	1	2	4	2	4	2	4	14	10	14	88	6
197	197	1	1	1	0	2	0	7	7	7	7	7	7	7	7	7	7	5	5	4	3	4	3	7	7	7	7	3	38	14	1	5	1	1	5	1	4	19	14	14	99	5
198	198	1	1	1	2	3	0	7	6	6	6	1	7	1	7	7	5	7	7	1	1	7	1	7	7	7	4	1	39	14	1	7	7	7	7	1	7	19	2	21	95	7
199	199	0	0	1	1	1	2	7	7	5	7	4	7	3	7	7	7	7	7	3	2	7	2	4	7	3	3	3	42	14	0	6	4	5	6	4	5	18	7	16	97	5
200	200	0	0	1	2	2	0	7	7	6	6	5	6	2	7	7	7	7	7	2	1	7	1	6	7	7	5	1	40	14	1	7	3	6	7	2	6	20	7	20	101	7
201	201	0	1	1	2	1	0	7	5	5	5	4	6	4	7	7	6	7	5	2	3	5	5	6	6	6	6	1	36	14	1	5	4	4	3	2	6	15	8	16	89	7
202	202	0	1	1	2	1	0	7	7	7	7	7	7	7	7	7	7	7	7	1	1	7	2	6	6	7	7	2	42	14	1	7	1	1	6	2	7	21	14	19	110	6
203	203	0	1	0	2	2	0	6	6	6	6	6	6	1	6	6	6	6	7	2	1	6	1	6	7	5	6	2	37	12	1	7	2	7	7	2	6	19	7	19	94	6
204	204	1	1	1	2	2	0	7	4	4	4	6	5	5	6	7	7	7	6	1	1	3	7	5	5	4	7	6	36	13	1	7	2	3	1	3	7	15	11	10	85	2
205	205	1	1	1	2	2	0	6	7	7	7	4	3	2	7	6	5	7	6	4	2	7	2	5	5	6	4	1	34	13	1	6	4	6	6	3	4	20	6	17	90	7
206	206	0	1	1	2	2	0	7	6	7	6	3	4	4	7	5	7	7	7	1	2	4	2	6	6	5	5	3	38	12	1	6	5	4	6	2	7	19	7	18	94	5
207	207	0	0	1	0	1	2	7	4	4	4	4	5	5	7	7	5	7	7	5	2	7	5	5	5	5	1	7	35	14	1	6	4	3	3	3	3	14	9	7	79	1
208	208	0	1	0	2	1	0	7	7	7	7	4	7	4	7	7	7	7	7	1	1	7	5	7	7	4	7	1	42	14	1	7	4	4	3	1	7	21	8	17	102	7
209	209	0	1	1	2	2	0	6	6	5	6	2	6	5	6	6	6	5	6	2	2	6	2	7	7	6	6	2	35	12	1	6	6	3	6	1	6	17	7	18	89	6
210	210	0	0	0	2	1	0	4	5	4	4	5	4	4	5	4	4	4	4	4	4	4	1	4	3	5	4	3	24	9	0	4	3	4	7	4	4	13	9	16	71	5
211	211	0	0	1	0	2	2	7	4	5	7	1	5	1	7	7	7	7	7	4	5	5	6	3	5	4	2	4	40	14	0	3	7	7	2	5	4	12	2	10	78	4
212	212	0	1	0	0	0	1	7	6	6	7	5	7	4	7	7	7	7	7	2	1	5	2	5	4	5	6	4	42	14	1	7	3	4	6	3	6	19	9	16	100	4
213	213	0	0	0	1	1	2	7	5	4	4	1	2	1	7	5	6	7	7	3	6	6	2	5	6	6	2	3	33	12	1	2	7	7	6	3	5	11	2	16	74	5
214	214	0	0	1	2	3	1	6	6	6	3	2	3	3	7	5	3	6	5	3	5	5	2	4	5	5	6	2	26	12	0	3	6	5	6	4	5	15	5	17	75	6
215	215	0	0	0	1	2	2	4	2	3	3	1	2	5	5	5	5	5	5	4	5	5	3	4	5	5	5	5	24	10	0	3	7	3	5	4	4	8	6	12	60	3
216	216	1	1	1	1	3	0	7	7	7	7	4	3	6	7	7	7	7	5	5	1	7	1	7	7	5	5	1	36	14	1	7	4	2	7	1	3	21	10	17	98	7
217	217	1	1	0	2	0	0	4	4	4	4	4	4	4	4	4	4	4	4	4	4	4	4	4	4	4	4	4	24	8	0	4	4	4	4	4	4	12	8	12	64	4
218	218	0	0	1	0	2	0	3	7	7	7	3	1	5	7	7	7	7	7	4	3	7	3	7	7	4	5	3	32	14	1	5	5	3	5	1	4	19	8	14	87	5
219	219	0	0	0	2	1	0	7	7	7	7	6	6	6	7	6	7	7	7	6	6	7	2	2	6	4	2	5	41	13	0	2	2	2	6	6	2	16	12	11	93	3
220	220	1	1	0	2	1	0	7	7	7	7	7	1	7	7	7	7	7	7	3	1	7	1	4	5	5	5	1	36	14	0	7	1	1	7	4	5	21	14	19	104	7
221	221	0	1	0	1	2	2	1	7	2	2	3	2	1	7	7	7	3	2	1	1	7	1	6	6	6	7	1	17	14	1	7	5	7	7	2	7	16	4	21	72	7
222	222	0	1	1	2	1	0	7	7	7	7	1	7	1	7	7	7	7	7	1	1	7	5	7	7	5	5	1	42	14	1	7	7	7	3	1	7	21	2	17	96	7
223	223	0	0	0	2	1	0	7	5	7	7	4	2	5	5	4	4	7	7	5	3	7	3	4	3	3	1	4	34	9	0	5	4	3	5	4	3	17	9	12	81	4
224	224	0	1	1	0	2	2	7	7	7	7	7	6	7	7	5	4	5	7	1	1	4	4	5	7	7	4	1	36	12	1	7	1	1	4	3	7	21	14	18	101	7
225	225	0	0	1	1	1	2	7	7	7	7	7	3	5	7	7	7	7	5	4	2	6	5	5	5	1	3	3	36	14	1	6	1	3	3	3	4	20	12	12	94	5
226	226	0	0	1	0	1	0	7	7	7	6	5	5	5	7	7	6	7	7	5	2	7	5	6	7	6	3	2	38	14	1	6	3	3	3	2	3	20	10	12	94	6
227	227	0	0	1	2	1	1	5	3	2	4	2	2	1	7	6	4	7	5	4	3	7	5	4	5	4	2	4	27	13	0	5	6	7	3	4	4	10	3	11	64	4
228	228	0	0	1	0	2	0	7	7	7	5	3	6	3	7	7	6	7	7	5	6	5	3	3	4	2	1	4	38	14	0	2	5	5	5	5	3	16	6	12	86	4
229	229	0	0	1	2	1	2	7	7	7	6	4	7	4	7	7	7	7	7	4	2	5	4	5	6	7	5	5	41	14	1	6	4	4	4	3	4	20	8	11	94	3
230	230	0	1	2	0	3	1	7	3	7	7	1	7	5	7	7	7	6	7	4	1	7	4	7	7	7	4	1	41	14	1	7	7	3	4	1	4	17	6	15	93	7
231	231	0	0	1	2	1	0	7	7	7	7	7	5	5	7	7	7	7	7	4	7	7	4	4	4	4	7	4	40	14	0	1	1	3	4	4	4	15	12	12	93	4
232	232	0	1	2	2	1	2	6	6	6	6	2	4	4	6	6	4	6	6	5	2	4	6	3	4	4	3	4	32	12	0	6	6	4	2	5	3	18	6	9	77	4
233	233	0	1	1	0	3	0	5	5	4	6	4	5	5	6	7	5	7	4	2	3	6	2	6	7	5	5	3	32	13	1	5	4	3	6	2	6	14	9	17	85	5
234	234	0	0	0	2	1	0	7	7	4	4	2	6	5	7	7	7	7	7	1	1	7	1	4	4	4	2	1	38	14	0	7	6	3	7	4	7	18	7	21	98	7
235	235	1	1	1	0	1	0	7	1	7	4	1	4	4	7	7	7	4	4	1	1	7	1	7	7	7	7	1	30	14	1	7	7	4	7	1	7	15	5	21	85	7
236	236	0	1	1	2	1	0	7	4	7	7	3	7	1	7	7	4	7	7	1	1	4	5	7	7	7	7	4	39	14	1	7	5	7	3	1	7	18	4	14	89	4
237	237	1	1	1	2	2	0	7	6	7	7	6	6	6	6	6	6	7	4	3	2	4	2	5	5	5	5	4	37	12	1	6	2	2	6	3	5	19	12	15	95	4
238	238	0	1	1	2	1	0	7	7	7	7	2	3	4	7	7	6	6	5	1	3	5	1	7	7	4	4	3	34	14	1	5	6	4	7	1	7	19	6	19	92	5
239	239	0	1	1	0	2	0	7	7	7	7	5	2	5	7	7	7	7	7	2	2	7	2	7	7	4	4	1	37	14	1	6	3	3	6	1	6	20	10	19	100	7
240	240	0	0	1	0	1	0	7	6	7	6	7	5	6	7	7	7	7	7	1	1	7	1	7	7	7	4	1	39	14	1	7	1	2	7	1	7	20	13	21	107	7
241	241	0	0	1	2	1	0	6	5	4	6	6	1	5	4	6	6	6	5	4	2	4	2	6	6	6	4	1	30	10	1	6	2	3	6	2	4	15	11	17	83	7
242	242	0	0	1	2	2	0	1	7	7	5	5	7	1	1	7	7	5	6	2	5	6	2	6	5	7	7	5	31	8	1	3	3	7	6	2	6	17	6	15	77	3
243	243	0	0	0	0	2	0	7	7	7	7	1	7	1	7	7	7	7	7	4	6	7	5	4	4	5	3	5	42	14	0	2	7	7	3	4	4	16	2	10	84	3
244	244	0	0	0	2	1	0	7	6	7	7	3	3	3	7	7	7	7	7	4	2	7	5	5	5	5	3	5	38	14	1	6	5	5	3	3	4	19	6	10	87	3
245	245	0	0	1	2	2	0	7	4	7	7	1	4	1	7	7	7	7	7	5	6	7	4	4	4	4	1	2	39	14	0	2	7	7	4	4	3	13	2	13	81	6
246	246	0	0	1	2	1	0	4	4	4	4	4	4	4	4	4	4	4	4	4	4	4	4	4	4	4	4	4	24	8	0	4	4	4	4	4	4	12	8	12	64	4
247	247	1	1	0	0	1	0	7	7	7	5	2	6	2	6	6	6	6	5	2	3	5	2	5	6	5	4	3	35	12	1	5	6	6	6	3	6	19	4	17	87	5
248	248	0	0	0	2	1	0	7	5	7	7	5	5	7	7	7	7	7	7	5	3	6	5	6	6	6	4	4	40	14	1	5	3	1	3	2	3	17	12	10	93	4
249	249	0	1	1	2	2	2	7	7	7	7	7	7	4	7	7	7	7	7	2	2	7	3	6	7	7	4	2	42	14	1	6	1	4	5	2	6	20	11	17	104	6
250	250	0	0	0	2	1	2	7	7	7	7	1	7	1	7	7	7	7	7	4	7	7	7	1	7	4	7	7	42	14	0	1	7	7	1	7	4	15	2	6	79	1
251	251	1	1	0	2	2	0	6	6	6	6	6	4	5	6	6	6	6	4	2	2	6	4	6	6	6	6	1	32	12	1	6	2	3	4	2	6	18	11	17	90	7
252	252	1	1	0	0	2	0	1	3	5	7	7	5	4	7	7	6	7	5	2	1	5	3	5	6	5	7	1	31	14	1	7	1	4	5	3	6	15	11	18	89	7
253	253	0	1	1	0	2	0	6	6	4	4	6	5	6	5	5	4	7	5	6	4	5	6	5	3	4	3	5	31	10	1	4	2	2	2	3	2	14	12	7	74	3
254	254	0	1	0	2	0	0	7	5	7	7	4	5	6	7	7	7	6	6	1	3	6	6	4	4	6	3	4	38	14	0	5	4	2	2	4	7	17	10	13	92	4
255	255	0	1	0	0	1	0	7	7	7	7	4	7	5	7	7	7	5	5	4	3	5	4	5	7	7	5	4	38	14	1	5	4	3	4	3	4	19	9	12	92	4
256	256	0	1	1	2	0	2	7	5	6	5	2	5	1	7	7	6	4	6	1	4	5	1	4	6	4	3	3	33	14	0	4	6	7	7	4	7	15	3	19	84	5
257	257	0	1	1	2	2	0	7	5	6	7	5	4	5	6	6	6	6	5	2	2	5	1	6	6	6	6	2	35	12	1	6	3	3	7	2	6	17	10	19	93	6
258	258	0	1	1	2	3	0	7	7	7	6	5	6	6	7	7	7	7	7	4	6	7	1	6	6	6	6	1	40	14	1	2	3	2	7	2	4	16	11	18	99	7
259	259	0	0	1	2	2	2	7	7	7	7	3	7	2	7	7	7	7	7	4	5	7	4	4	5	5	2	4	42	14	0	3	5	6	4	4	4	17	5	12	90	4
260	260	0	1	1	2	1	2	7	7	7	7	5	5	6	5	6	6	7	4	3	4	4	4	5	6	7	7	3	36	11	1	4	3	2	4	3	5	18	11	14	90	5
261	261	0	1	2	2	2	2	7	7	4	4	4	1	1	7	7	7	7	7	2	4	7	2	4	7	5	1	1	33	14	0	4	4	7	6	4	6	15	5	19	86	7
262	262	1	1	1	0	2	0	6	6	6	7	5	6	4	6	6	7	5	6	4	2	5	6	6	6	4	3	7	37	12	1	6	3	4	2	2	4	18	9	7	83	1
263	263	0	0	1	2	2	2	6	6	6	5	2	5	3	7	7	7	7	6	5	5	5	4	2	5	5	2	2	36	14	0	3	6	5	4	6	3	15	5	13	83	6
264	264	0	0	0	0	2	0	6	5	5	5	5	5	5	6	5	5	5	5	5	5	5	3	5	5	5	1	7	31	11	1	3	3	3	5	3	3	13	10	9	74	1
265	265	0	0	0	2	2	0	7	5	6	6	3	6	6	2	7	6	7	7	5	3	6	1	5	6	5	3	5	39	9	1	5	5	2	7	3	3	16	9	13	86	3
266	266	0	0	0	2	2	0	7	7	5	7	2	2	1	7	7	7	6	7	1	5	7	1	5	4	5	3	4	36	14	1	3	6	7	7	3	7	15	3	18	86	4
267	267	0	0	0	2	1	1	7	7	7	7	7	7	1	7	7	7	7	7	5	5	7	2	2	4	4	1	4	42	14	0	3	1	7	6	6	3	17	8	13	94	4
268	268	0	0	0	2	2	0	7	7	7	6	2	7	1	7	5	7	7	7	5	5	7	1	7	7	7	3	1	41	12	1	3	6	7	7	1	3	17	3	17	90	7
269	269	0	0	0	2	0	0	6	6	6	5	2	6	3	6	6	6	5	5	4	4	4	5	4	5	6	3	5	33	12	0	4	6	5	3	4	4	16	5	10	76	3
270	270	0	1	2	0	1	2	7	7	7	7	1	7	4	7	7	7	7	7	1	1	7	1	7	7	7	7	1	42	14	1	7	7	4	7	1	7	21	5	21	103	7
271	271	0	0	0	2	2	0	7	6	5	6	2	5	5	6	6	6	6	6	2	2	5	2	2	5	5	2	5	36	12	0	6	6	3	6	6	6	17	7	15	87	3
272	272	0	0	0	2	2	0	7	7	7	7	5	7	3	7	7	7	7	7	3	6	5	3	6	6	7	6	1	42	14	1	2	3	5	5	2	5	16	8	17	97	7
273	273	1	1	1	0	2	2	7	7	7	7	7	7	1	7	7	7	7	7	1	1	7	1	7	7	7	7	1	42	14	1	7	1	7	7	1	7	21	8	21	106	7
274	274	1	1	1	1	3	2	5	6	4	7	4	1	5	5	5	5	1	1	4	1	7	4	7	4	4	1	1	20	10	1	7	4	3	4	1	4	17	9	15	71	7
275	275	0	0	0	0	1	1	7	7	7	7	4	4	5	7	7	7	7	5	5	5	7	1	5	5	4	1	3	37	14	1	3	4	3	7	3	3	17	9	15	92	5
276	276	0	1	2	0	1	2	7	7	7	7	4	7	1	7	7	7	5	7	3	3	4	2	4	4	4	4	2	40	14	0	5	4	7	6	4	5	19	5	17	95	6
277	277	0	0	0	2	2	1	7	7	7	7	1	7	1	7	7	7	7	7	2	5	7	2	5	7	7	3	1	42	14	1	3	7	7	6	3	6	17	2	19	94	7
278	278	0	0	1	0	2	2	7	7	7	4	4	4	4	5	7	4	7	7	4	4	7	4	7	4	4	3	4	33	12	1	4	4	4	4	1	4	18	8	12	83	4
279	279	0	0	1	0	3	2	7	7	6	6	6	6	2	6	6	6	7	7	4	3	5	2	6	6	7	7	1	39	12	1	5	2	6	6	2	4	18	8	17	94	7
280	280	0	0	0	0	2	2	6	7	5	5	7	4	7	6	7	7	7	7	1	1	1	1	2	7	7	6	1	36	13	0	7	1	1	7	6	7	19	14	21	103	7
281	281	0	1	1	2	2	2	7	7	7	7	7	7	7	7	7	7	5	6	4	2	4	4	6	7	6	7	6	39	14	1	6	1	1	4	2	4	20	14	10	97	2
282	282	0	0	1	0	1	2	7	7	1	1	7	7	1	7	7	7	7	7	4	7	7	6	3	7	7	6	7	36	14	0	1	1	7	2	5	4	9	8	7	74	1
283	283	0	1	1	0	2	2	7	7	7	7	7	7	4	7	7	7	7	6	6	4	4	6	4	5	5	5	4	41	14	0	4	1	4	2	4	2	18	11	8	92	4
284	284	0	1	1	0	2	2	7	7	7	7	1	4	1	7	7	4	4	7	4	4	7	4	5	7	7	4	1	33	14	1	4	7	7	4	3	4	18	2	15	82	7
285	285	1	1	3	0	3	2	7	6	7	7	1	7	4	7	7	7	3	3	5	2	6	5	7	6	5	1	1	34	14	1	6	7	4	3	1	3	19	5	13	85	7
286	286	0	1	2	0	1	2	7	6	6	7	5	3	4	6	7	7	6	6	2	2	5	5	6	6	4	5	2	36	13	1	6	3	4	3	2	6	18	9	15	91	6
287	287	0	1	2	0	2	2	6	7	7	7	6	4	5	5	6	5	7	7	7	7	7	4	7	7	7	7	4	36	11	1	1	2	3	4	1	1	15	11	9	82	4
288	288	0	1	2	0	2	2	7	7	7	7	6	6	4	7	7	6	5	6	5	3	6	5	6	6	6	6	2	37	14	1	5	2	4	3	2	3	19	10	12	92	6
289	289	0	0	0	2	1	1	7	7	7	7	3	7	3	7	7	7	7	7	3	7	7	1	6	7	6	4	1	42	14	1	1	5	5	7	2	5	15	6	19	96	7
290	290	0	0	1	2	2	1	7	7	7	7	7	7	1	7	7	7	7	7	5	7	5	4	3	7	7	4	4	42	14	0	1	1	7	4	5	3	15	8	11	90	4
291	291	0	0	0	0	2	0	7	6	7	7	4	7	4	7	7	7	7	7	1	3	7	1	4	7	4	4	4	42	14	0	5	4	4	7	4	7	18	8	18	100	4
292	292	0	0	1	2	2	0	7	5	7	7	1	4	4	7	7	7	6	7	3	4	7	3	2	4	4	4	4	38	14	0	4	7	4	5	6	5	16	5	14	87	4
293	293	0	0	1	2	2	1	7	7	7	7	7	7	2	7	7	7	7	7	1	5	7	1	5	7	4	1	4	42	14	1	3	1	6	7	3	7	17	9	18	100	4
294	294	0	0	1	2	2	1	7	7	7	5	5	7	5	7	7	7	7	7	2	5	7	1	5	5	5	5	1	40	14	1	3	3	3	7	3	6	17	10	20	101	7
295	295	0	0	2	1	2	0	7	7	7	7	1	7	1	7	7	7	7	7	3	6	7	6	4	4	6	1	6	42	14	0	2	7	7	2	4	5	16	2	9	83	2
296	296	0	0	0	2	2	0	7	5	7	7	4	7	2	7	7	7	7	7	3	7	7	1	7	7	7	7	1	42	14	1	1	4	6	7	1	5	13	6	19	94	7
297	297	0	0	0	2	2	1	7	7	7	7	1	7	4	7	7	7	7	7	3	7	7	3	2	7	6	7	4	42	14	0	1	7	4	5	6	5	15	5	14	90	4
298	298	1	1	2	0	4	2	6	5	5	6	3	5	5	6	7	7	6	6	5	5	6	5	5	3	3	5	3	36	13	1	3	5	3	3	3	3	13	8	11	81	5
299	299	1	1	1	0	2	1	6	6	5	5	6	2	6	5	7	7	3	3	5	6	6	4	6	6	6	6	1	26	12	1	2	2	2	4	2	3	13	12	14	77	7
300	300	0	0	1	0	2	2	6	7	7	7	3	6	2	7	7	7	6	6	4	4	5	5	4	7	7	4	4	38	14	0	4	5	6	3	4	4	18	5	11	86	4
